# Supplementary material for: Metallic Flexible NiTi Wire Microcrack Transducer for Label-Free Impedimetric Sensing of Escherichia coli
Source: Biosensors (Basel). 2026 Jan 10;16(1):54. doi: 10.3390/bios16010054 (PMC12839385; doi:10.3390/bios16010054)
Supplement: Supplementary file 1 [file biosensors-16-00054-s001.zip]

Archive with 2 entries (1 files):
- FILE S1/
- FILE S1/SUPPLEMENTARY MATERIAL.pdf
